# Supplementary material for: Bisphenol-A disrupts mitochondrial functionality leading to senescence and apoptosis in human amniotic mesenchymal stromal cells
Source: Cell Death Discov. 2025 Jul 16;11:327. doi: 10.1038/s41420-025-02620-8 (PMC12267626; doi:10.1038/s41420-025-02620-8)
Supplement: Supplementary file 2 — SupplementaryTable 1 [file 41420_2025_2620_MOESM2_ESM.xlsx]

## Sheet: Foglio1
		hAMSC_sample	IL-1beta (pg/mL)	SD
		MetOH	4.2	±2.42
		0.1 µM BPA	5.88423	±1.69
		0.2 µM BPA	4.4	±2.54
		0.3 µM BPA	18.8802	±5.53
		0.4 µM BPA	14.2809	±5.19
		MetOH + ATP	9.39953	±2.75
		0.1 µM BPA + ATP	3	±1.73
		0.2 µM BPA + ATP	4.4	±2.54
		0.3 µM BPA + ATP	9.43529	±4.66
		0.4 µM BPA + ATP	10.3	±5.94
